# Supplementary material for: Parental Educational Needs During the NICU Stay: Mothers’ Perspectives
Source: Children (Basel). 2026 Jan 14;13(1):126. doi: 10.3390/children13010126 (PMC12840342; doi:10.3390/children13010126)
Supplement: Supplementary file 1 [file children-13-00126-s001.zip]

Archive with 1 entries (1 files):
- children-4021021-supplementary.pdf
